# Supplementary material for: Characterization of molecular diversity and genome-wide mapping of loci associated with resistance to stripe rust and stem rust in Ethiopian bread wheat accessions
Source: BMC Plant Biol. 2017 Aug 4;17:134. doi: 10.1186/s12870-017-1082-7 (PMC5545024; doi:10.1186/s12870-017-1082-7)
Supplement: Supplementary file 1 — Virulence/avirulence formula of Puccinia striiformis f. sp. tritici isolates used for seedling resistance screening of the Ethiopian wheat accessions. (XLSX 10 kb) [file 12870_2017_1082_MOESM1_ESM.xlsx]

## Sheet: Sheet1
Additional file 1. Virulence/avirulence formula of Puccinia striiformis f. sp. tritici isolates used for seedling resistance screening of the Ethiopian wheat accessions
Isolate	Race	Virulent /Avirulen formula	Origin
14-212	PSTv-14	Yr1, Yr6, Yr7, Yr8, Yr9, Yr17, Yr27, Yr43, Yr44, YrTri, YrExp2, YrTye/ Yr5, Yr10, Yr15, Yr24, Yr32, YrSP	USA
14-203	PSTv-37	Yr6, Yr7, Yr8, Yr9, Yr17, Yr27, Yr43, Yr44, YrTri, YrExp2/ Yr1, Yr5, Yr10, Yr15, Yr24, Yr32, YrSP, YrTye	USA
15-168	PSTv-40	Yr3, Yr6, Yr7, Yr8, Yr9, Yr10, Yr24, Yr27, Yr43, Yr44, YrTri, YrExp2/ Yr5, Yr10, Yr15, Yr24, Yr32, YrSP	USA
ET13-06	PSTv-41	Yr6, Yr7, Yr8, Yr9, Yr10, Yr17, Yr24, Yr27, Yr32, Yr43, Yr44, YrTri, YrExp2 / Yr1,Yr5,Yr15,YrSP,YrTye	Ethiopia
ET13-25	PSTv-106	Yr1, Yr6, Yr7, Yr9, Yr17, Yr27, Yr43, Yr44, YrExp2 / Yr5, Yr8, Yr10, Yr15, Yr24, Yr32, YrSP,YrTr1,YrTye	Ethiopia
