# Supplementary material for: Characterization of molecular diversity and genome-wide mapping of loci associated with resistance to stripe rust and stem rust in Ethiopian bread wheat accessions
Source: BMC Plant Biol. 2017 Aug 4;17:134. doi: 10.1186/s12870-017-1082-7 (PMC5545024; doi:10.1186/s12870-017-1082-7)
Supplement: Supplementary file 2 — Pearson’s correlation coefficients among stripe rust infection type (IT) and disease severity (DS) in each location and season. (XLSX 12 kb) [file 12870_2017_1082_MOESM2_ESM.xlsx]

## Sheet: Sheet1
Additional file 2. Pearson’s correlation coefficients among stripe rust infection type (IT) and disease severity (DS) in each location and season.
Stripe rust IT and severity*	PLM_IT_12	PLM_IT_14	PLM_DS_12	PLM_DS_14	MTV_IT_12	MTV_IT_13	MTV_IT_14	MTV_DS_12	MTV_DS_13	MTV_DS_14	ETH_IT_12	ETH_IT_13	ETH_IT_14	ETH_DS_14
PLM_IT12		0.79	0.81	0.82	0.71	0.73	0.76	0.72	0.74	0.71	0.56	0.67	0.57	0.57
PLM_IT14			0.78	0.91	0.7	0.68	0.73	0.72	0.73	0.74	0.56	0.62	0.62	0.62
PLM_DS12				0.8	0.73	0.75	0.69	0.81	0.8	0.76	0.49	0.56	0.56	0.57
PLM_DS14					0.73	0.72	0.76	0.75	0.77	0.79	0.56	0.62	0.62	0.6
MTV_IT12						0.8	0.74	0.86	0.82	0.76	0.49	0.59	0.49	0.51
MTV_IT13							0.76	0.81	0.83	0.76	0.51	0.58	0.55	0.55
MTV_IT14								0.8	0.8	0.88	0.5	0.61	0.55	0.55
MTV_DS12									0.87	0.86	0.45	0.57	0.52	0.53
MTV_DS13										0.84	0.46	0.61	0.55	0.56
MTV_DS14											0.46	0.57	0.54	0.56
ETH_IT12												0.77	0.58	0.6
ETH_IT13													0.58	0.59
ETH_IT14														0.85
ETH_DS14
PLM_IT_12 = Pullman IT 2012, PLM_IT_14 = Pullman IT 2014, MTV_IT_12 = Mount Vernon IT 2012, MTV_IT_13 = Mount Vernon IT 2013, MTV_IT_14 = Mount Vernon IT 2014,
PLM_DS_14 = Pullman DS 2014, MTV_DS_12 = Mount Vernon DS 2012, MTV_DS_13 = Mount Vernon DS 2013, MTV_DS14 = Mount Vernon DS 2014, PLM_DS_12 = Pullman DS 2012,
ETH_IT_12 = Ethiopia IT 2012, ETH_IT_13 = Ethiopia IT 2012, ETH_DS_14 = Ethiopia DS 2014.
*All correlation coefficients are highly significant (P< 0.0001)
