# Supplementary material for: Characterization of molecular diversity and genome-wide mapping of loci associated with resistance to stripe rust and stem rust in Ethiopian bread wheat accessions
Source: BMC Plant Biol. 2017 Aug 4;17:134. doi: 10.1186/s12870-017-1082-7 (PMC5545024; doi:10.1186/s12870-017-1082-7)
Supplement: Supplementary file 3 — Infection types and disease severity observed on Ethiopian wheat cultivars and landraces tested with races of Puccinia striiformis f. sp. tritici and Puccinia graminis f. sp. tritici at seedling stage and evaluated under field conditions. Allele report for markers linked to previously known stripe rust and stem rust resistance genes and SNP markers significantly associated with the resistance to both diseases (identified in this study) are summarized. (XLSX 50 kb) [file 12870_2017_1082_MOESM3_ESM.xlsx]

## Sheet: Sheet2
Additional file 3: Infection types and disease severity observed on Ethiopian wheat cultivars and landraces tested with races of Puccinia striiformis f. sp. tritici and Puccinia graminis f. sp. tritici at seedling stage and evaluated under field conditions. Allele report for markers linked to previously known stripe rust and stem rust resistance genes and SNP markers significantly associated with…
Accessions	Pedigree	IT produced by Pst races					IT and DS produced by Pst under field condition						IT produced by Pgt races				Stripe rust and stem rust genes							SNPs markers representing genomic region significanty associated with field based response to Pst								SNPs markers representing genomic region significanty associated with response to Pst races at seedling				SNPs markers representing genomic region significanty associated with response to Pst races at seedling
		PSTv-41	PSTv-106	PSTv-14	PSTv-37	PSTv-40	PLM_IT	MTV_IT	ETH_IT	PLM_DS	MTV_DS	ETH_DS	TTKSK	TRTTF	TTTTF	TKTTF	Yr18/Lr34	Yr17/Sr38	Sr31/Yr9	Yr46/Lr67	Sr36	Yr30/Sr2	Sr24	IWB9661	IWB11553	IWB6584	IWB24187	IWB28837	IWB69846	IWB33903	IWB58601	IWB48375	IWB10441	IWB14332	IWB43797	IWB44200	IWB34733	IWB19479	IWB12320	IWA5416	IWB64169	IWB2378	IWB14375	IWB39306	IWB26389	IWB54345
Abola	BOW"S"/BUC"S	8	8	8	4	9	7.3	7.7	7	66.7	66.7	60	9	6	7.5	9	–	NA	–	–	–	–	–	–	–	–	–	–	–	†	–	†	–	–	NN	–	–	–	–	†	–	–	–	–	–	–
Africa Mayo	NA	NA	9	8	3	7	4	5	5.7	43.3	53.3	25	9	9	9	9	NA	–	–	–	–	†	–	–	–	–	†	–	–	–	–	†	–	†	†	–	NN	–	–	–	–	–	–	–	–	–
Alidoro	HK-14-R251	5	2	3	3	3	0.7	0.7	2	8.3	3.3	2	9	1	6.5	1	†	†	–	–	–	–	–	–	–	†	†	–	–	†	–	†	–	†	†	–	–	–	–	†	–	–	–	–	–	–
AMNA-4	CHIL-1//VEE'S'/SAKER'S	2	5	3	4	2	5.3	4	2.7	63.3	46.7	30	9	0	0	0	†	–	†	–	–	–	–	–	–	–	†	–	–	†	–	NN	–	–	†	–	†	–	–	†	–	–	–	†	–	–
Bobicho	BURRION	7	2	9	8	3	2.7	2	6.7	16.7	4	30	9	2.5	0	0	†	–	†	–	–	–	–	–	†	–	–	†	–	†	–	†	–	–	†	–	†	–	–	–	–	–	–	†	–	–
Bollo		3	3	3	0	0	0.7	1	1	3.3	4	0	9	6	9	9	–	†	–	–	–	–	–	†	–	†	†	†	–	†	–	–	–	†	†	–	–	–	–	–	–	†	–	–	–	–
Bonny	YF3xBza-VI-116-2-4B-1T-2B-1T	2	7	2	8	2	1	2.7	2	5	10	5	9	9	8.5	9	†	–	–	–	–	†	–	–	–	†	–	NA	–	–	–	†	–	†	†	–	–	–	–	–	–	–	–	–	–	–
Bounty	T-Kenyax Bonza-VI-106-2t-3b-3t-1b-2t	2	5	3	6	2	1.7	2	4	8.3	5	40	9	9	9	9	NA	–	–	–	–	†	–	–	NA	–	†	†	–	–	–	†	–	†	†	–	–	–	–	–	–	–	–	–	–	–
CHONTE1	SERI.1B*2/3/KAUZ*2/BOW//KAUZ/4/PBW343*2/KUKUNA	8	9	2	5	2	2.3	2.3	6	15	25	50	9	5	8	7.5	–	–	–	–	–	–	–	–	–	–	†	†	–	†	–	–	–	–	–	–	–	–	–	†	–	–	–	–	–	–
Dandaa	KIRITATI//2*PBW65/2*SERI.1B	9	8	5	6	7	2	2	4.3	16.7	5	5	9	9	9	9	–	–	–	–	–	–	–	–	–	–	†	†	–	†	–	–	–	–	–	–	–	–	–	–	–	–	–	–	–	–
Dashen	VEE 17 = KVZ/BUHO"S"//KAL/BB	9	8	2	6	9	3.7	3	8	26.7	40	80	9	2.5	0	1.5	–	–	†	–	–	†	–	–	–	–	†	†	–	†	–	–	–	–	–	–	–	–	–	–	–	–	†	†	–	–
Dereselign	CI8154/2*FR	7	8	5	6	6	6.3	7	6.3	66.7	76.7	40	9	0	9	7.5	–	–	–	–	–	–	–	–	–	–	–	†	–	†	–	–	–	–	†	–	–	†	†	†	–	–	–	–	–	–
Digelu	SHA7/KAUZ	2	7	7	2	2	0.7	0.7	2.3	3.3	3.3	2	9	6	9	9	–	†	–	–	–	–	–	†	–	†	†	†	–	†	–	–	–	†	†	–	–	–	–	–	–	†	–	–	–	–
Dinknesh	CARA/4/CRDN/3/PEL72380/ATR71*2//H567.1	4	1	4	3	1	5.7	4.7	3	63.3	63.3	10	9	4.5	4	4	–	–	†	–	–	–	–	–	–	–	–	–	–	†	–	–	–	†	†	–	–	–	–	–	–	–	–	†	–	–
Dodota	COOK"S"/VEE"S"//DOVE"S"	9	9	6	7	7	4.7	4	6.7	53.3	40	70	9	6	0	0.5	†	–	–	–	–	–	–	–	–	–	–	†	–	NA	–	–	–	–	–	–	†	–	–	†	–	–	†	–	–	–
Dure	BOW"S"/YD"S"/ZZ"S"	3	7	5	8	3	6.3	7.3	6.3	56.7	76.7	30	9	6.5	0	0	–	–	–	–	–	–	–	–	–	–	–	–	–	–	–	†	–	–	–	–	NN	–	–	–	–	–	NN	–	–	–
Enkoy	HEBRAND SAL/WIS24/SUP51/(FR/FN/Y)2.A	9	9	3	2	6	3.7	4.7	3.3	33.3	56.7	15	0	1	8.5	9	–	–	–	–	†	–	–	–	–	–	–	–	–	†	–	–	–	†	–	†	–	–	†	†	–	†	–	–	†	†
ET-13A2	ENKOY/UQ105	8	9	3	3	3	4.3	6.3	5	50	70	5	9	4	8.5	NA	–	–	–	–	–	–	–	–	–	–	–	–	–	†	–	–	–	†	†	–	–	NN	–	†	–	–	†	–	–	–
ETBW 5035	HUD-2	7	9	7	4	6	3.7	3.3	7.3	30	50	40	9	9	9	7.5	–	–	–	–	–	–	–	–	–	–	–	†	–	†	–	–	–	–	–	–	–	–	–	–	–	–	–	–	–	–
ETBW 5231		2	5	2	4	5	2.3	4	2	26.7	40	2	9	3.5	0	0	†	–	–	–	–	–	–	–	–	–	–	–	–	†	–	–	†	–	†	–	†	–	†	†	–	–	†	–	–	–
ETBW 5956	IAS58/4/KAL/BB//CJ71/3/ALD/5/CNR/6/THB/CEP7780/7/TNMU/8/METSO	2	7	6	8	5	1	1.3	0.3	3	8.3	0	9	5	8.5	9	–	†	–	–	–	–	–	–	–	†	–	†	–	†	–	†	–	–	†	–	–	–	–	–	–	–	–	–	–	–
ETBW 5959	NING MAI 96035/FINSI//HEILO	9	7	9	3	5	1	0.7	1	2	4	1	9	5	8.5	9	–	†	–	–	–	–	–	–	–	†	–	†	–	†	–	†	NN	†	†	–	NN	–	–	–	–	–	–	–	–	–
Frontach		9	9	6	7	9	3.3	5.7	4.5	50	63.3	NA	6	5	5	1.5	NA	–	–	–	–	†	–	–	–	–	†	–	–	–	–	†	–	–	–	–	–	–	–	–	–	–	†	–	–	–
Galama	4777*2//FKN/GB/3/PVN = 4777(2)//FKN/GB/3/PVN"S"	8	9	8	4	7	6	5	4	46.7	43.3	50	9	5	7.5	9	–	–	–	–	–	–	–	–	–	–	–	†	–	†	–	†	–	–	–	–	–	–	–	†	–	–	NN	–	–	–
Galil		8	7	7	6	7	4.3	5.7	7.7	53.3	56.7	90	9	0	3.5	3	–	–	†	–	–	–	–	–	–	–	–	†	–	–	–	–	–	–	–	–	–	–	†	–	–	–	†	†	–	–
Gasay	PASTOR	9	6	3	7	6	4.3	1.7	4.7	40	20	40	9	9	9	9	–	–	–	–	–	–	–	–	–	–	–	†	–	†	–	–	–	–	†	–	–	–	–	–	–	–	–	–	–	–
HAR 1349		9	9	3	8	9	2.3	1.3	3.7	15	8.3	20	9	9	9	9	–	–	–	–	–	–	–	–	–	–	†	†	–	†	–	–	–	–	–	–	–	–	–	–	–	–	–	–	–	–
HAR 407	KVZ/BUHO//KAL/BB	8	4	5	9	3	2	1.3	2.3	23.3	26.7	5	9	5	5	4	–	–	–	–	–	–	–	–	–	–	–	†	–	†	–	NN	†	†	†	–	–	–	–	†	–	†	–	–	–	–
Hawii	CHIL/PRL	9	9	8	7	8	8	8.7	6.7	80	83.3	50	8.5	5	4	4	NA	–	†	–	–	–	–	–	–	–	–	–	–	–	–	†	–	–	–	–	–	–	–	†	–	–	–	NN	–	–
Hoggana	PYN/BAU//MILAN	9	7	7	4	4	1	1.3	2	3.3	4	5	4	4	2.5	1.5	NA	†	–	–	–	–	†	–	–	†	–	†	†	†	–	†	NN	†	†	–	–	–	–	–	–	†	–	–	–	–
Huluka	UTQUE96/3/PYN/BAU//MILAN	1	1	2	4	1	1	1.3	2.3	3.3	5	2	4	4	1.5	3	–	†	–	–	–	–	†	–	–	†	–	†	–	†	–	–	†	†	†	–	–	–	–	†	–	–	–	–	–	–
Inseno		8	9	7	6	7	8.3	8.3	6	83.3	96.7	80	9	5	7	6	–	–	†	–	–	–	–	–	–	–	–	–	–	–	–	†	–	–	–	–	–	–	–	†	–	–	–	NN	–	–
K6290-Bulk	AFM/2*ROMANY	8	9	3	6	6	3	3.3	7	36.7	36.7	70	9	8.5	8	9	–	–	–	–	–	†	–	–	–	–	†	–	–	–	–	–	–	–	†	–	–	–	–	–	–	–	–	–	–	–
K6295-4A	ROMANY X GB-GAMENYA	9	9	3	2	4	4.3	3.7	6.3	30	33.3	50	0	0	9	9	†	–	–	–	†	–	–	–	–	–	–	†	–	†	–	–	NN	NN	NN	†	–	–	–	†	–	†	–	–	†	†
Kakaba	KIRITATI//SERI/RAYON	9	8	9	7	7	4	3.3	5.7	33.3	30	60	9	9	9	9	NA	–	–	–	–	†	–	–	–	–	†	†	–	†	–	†	–	–	–	–	–	–	–	–	–	–	–	–	–	–
Katar	COOK/VEE"S"//DOVE"S"/SERI/3/BJY"S"/COC	9	3	3	4	4	4	3	5	30	30	0	9	8	9	9	†	–	–	–	–	–	–	–	–	–	–	†	–	†	–	–	†	–	†	–	–	–	–	†	–	–	–	–	–	–
KBG-01	(300/SM+501M)/HAR 1709	9	7	3	2	2	2.3	2	5	21.7	20	20	9	5	9	9	–	†	–	–	–	†	–	–	–	†	–	†	–	†	–	–	–	–	†	–	–	–	–	–	–	–	–	–	–	–
Kenya Leopard		8	6	9	8	6	2.7	2.7	4.7	30	23.3	30	0	9	8	9	†	–	–	–	†	–	–	–	–	†	–	†	–	–	–	†	–	†	–	†	–	–	–	–	–	–	–	–	†	†
Kenya Plume		0	7	8	2	5	2	1.3	4	23.3	16.7	15	9	0.5	0	0	NA	–	–	–	–	–	–	–	–	–	–	–	–	†	–	–	–	–	†	–	–	–	–	–	–	–	†	–	–	–
Kenya Kudu	K131xK184.P.2.A.I.F K1008.K.7.K.2	8	9	8	8	8	2.7	2.7	4	33.3	30	NA	5	4.5	3.5	0	†	–	–	–	–	–	–	–	–	–	–	†	–	–	–	†	–	–	–	–	–	–	–	–	–	–	†	–	–	–
Kenya nyangumi	TZPP//SK/LR64HDM/3/AFM/4/KSW/K4500-6	8	9	3	2	9	4.7	5	7	50	60	80	9	6	8	0	†	–	–	–	–	–	–	–	–	†	†	–	–	†	NA	†	–	–	NN	–	NN	–	–	–	–	†	†	NN	–	–
Kubsa	NDVG9144//CAL//BB/3/YCO/4/VEE''S''	8	9	6	6	2	4	3	7.3	30	33.3	90	9	9	9	9	–	–	–	–	–	–	–	–	–	–	–	†	–	†	–	–	–	–	–	–	–	–	–	–	–	–	–	–	–	–
Kulkulu		4	7	8	3	3	1.7	1.3	2	6.7	6.7	5	4	4.5	5	1	–	†	–	–	–	–	†	–	–	†	–	†	†	†	–	†	NN	†	†	–	–	–	–	–	–	†	–	–	–	–
Laketch	PJ62/GB55 = PJ"S"/GB55	9	9	4	7	7	7	8	8.7	63.3	76.7	80	9	9	8.5	2.5	–	–	–	–	–	–	–	–	–	–	–	–	–	†	–	–	–	–	–	–	–	–	–	–	–	–	†	–	–	–
Madda Walabu	TL/3/FR/TH/NAR59*2/4/BOL'S'	1	4	2	6	2	2	3	3	18.3	36.7	5	9	5	0	0	†	NA	–	–	–	–	–	–	–	–	–	–	–	†	–	–	†	–	†	–	†	–	†	†	–	–	†	–	–	–
Magal	F3.71/TRM//BUC"S"/3/LIRA"S"	9	7	9	6	7	8	6	8.7	60	73.3	90	9	5	9	9	–	–	NA	–	–	–	–	–	–	–	–	†	–	–	–	–	NN	–	†	–	–	–	–	–	–	–	–	–	–	–
Menze	MILAN/SHA7	4	1	3	0	2	0.3	0.7	1	3.3	3.3	1	9	6.5	9	9	–	†	–	–	–	–	–	†	–	†	†	†	–	†	–	–	–	†	†	–	–	–	–	–	–	†	–	–	–	–
Meraro	M/4/HAR1709/3/M//24/E	1	1	5	6	3	0.7	0.7	1.3	6.7	5	0	9	5	8.5	9	–	NA	–	–	–	–	–	–	–	†	–	†	–	†	NA	†	–	–	†	–	–	–	†	–	–	–	–	–	–	–
Millennium	ALD/CEP75630//CEP75234/PT7219/3/BUC/BIY/4/	9	7	7	4	7	6	4.7	4.3	50	60	50	4	3	4	3.5	–	–	†	–	–	–	†	–	–	†	–	†	–	–	–	†	†	–	†	–	–	–	–	†	–	–	–	†	–	–
Mitikie	BOW 28 X RBC	9	7	7	4	5	5.3	5.3	7.3	50	56.7	70	9	2	6.5	9	–	–	–	–	–	–	–	–	–	–	–	–	–	–	–	†	–	–	†	–	–	–	†	–	–	–	–	–	–	–
MUNAL#1	WAXWING*2/KIRITATI	9	9	5	3	4	4	3.7	6.7	26.7	33.3	70	9	9	9	9	–	–	–	–	–	–	–	–	–	–	–	†	–	†	–	–	–	–	–	–	–	–	–	–	–	–	–	–	–	–
Pavon-76	VCM//CNO/7C/3/KAL/BB	9	9	8	8	8	3.7	4.7	7.3	36.7	56.7	90	9	6.5	2.5	2.5	–	–	–	–	–	†	–	–	–	–	–	†	–	†	–	†	–	–	–	–	–	–	–	†	–	–	†	–	–	–
Quai #2	BABAX/LR42//BABAX*2/3/VIVITSI	9	9	3	5	8	1.7	1.7	3.7	24	6.7	30	8.5	6	8	4.5	–	–	–	–	–	–	–	–	–	–	–	†	–	†	–	–	–	–	†	–	–	–	–	†	–	–	†	–	–	–
Senkegna	CATBIRD	9	7	6	8	3	3.7	2.3	5.3	40	20	30	7	3	2.5	1	NA	–	†	–	–	†	–	–	†	–	–	†	–	†	–	†	–	–	†	–	NN	–	–	–	–	–	NN	†	–	–
Shina	KIRITATI//SERI/RAYON	9	9	8	3	8	6.7	6.3	8.3	56.7	50	90	9	9	9	8.5	–	–	–	–	–	–	–	–	–	–	–	†	–	†	–	–	–	–	–	–	–	–	–	–	–	–	–	–	–	–
Shorima	UTQUE96/3/PYN/BAU//MILAN	7	8	8	4	4	2.7	2.3	3.3	18.3	15	15	3.5	4	3.5	0	–	–	–	–	–	–	†	–	–	–	–	†	–	†	–	†	–	†	–	–	–	–	–	†	–	†	–	–	–	–
Simba	PRINIA	7	7	6	2	6	5.7	7.7	6.3	60	76.7	10	9	3.5	3.5	4	–	–	†	–	–	–	–	–	–	–	–	–	–	†	–	–	–	–	†	–	–	–	–	†	–	–	–	†	–	–
Sirbo	MILLAN	9	7	8	2	4	3	1	0.7	11.7	3.3	1	9	5	#DIV/0!	8	–	†	–	–	–	–	–	–	–	†	–	†	–	†	–	†	–	–	†	–	–	–	–	–	–	–	–	–	–	–
Sofumar	LIRA 'S'/TAN"S"	8	5	3	2	6	4	2	5.7	36.7	6.7	70	9	2	0	0.5	†	–	†	–	–	†	–	–	–	–	–	†	–	†	–	–	–	–	†	–	–	–	–	NN	–	–	†	†	–	–
Sulla	MRL"S"-BUC"S"/RBC	3	7	7	3	5	5	4.3	5	56.7	46.7	30	9	5	6.5	6	–	–	–	–	–	–	–	–	–	–	–	–	–	†	–	†	–	–	†	–	–	–	–	–	–	–	–	–	–	–
Tay	ET-12D4/4777(2)//FKN/GB/3/PVN"S"	3	6	8	5	5	1	1	3.3	10.7	6.7	10	9	4.5	3.5	4	–	–	†	–	–	†	–	–	†	–	†	†	†	†	–	†	–	–	†	–	–	–	–	–	–	–	†	†	–	–
Tossa		9	8	8	8	8	3.7	4	6.7	40	50	70	9	5	6.5	4	–	–	–	–	–	†	–	–	–	–	–	†	–	†	–	†	–	–	–	–	–	–	–	†	–	–	†	–	–	–
Trophy		9	7	8	2	9	2	3.3	3.7	36.7	40	35	9	9	6.5	0	NA	–	–	–	–	†	–	–	–	–	†	–	–	–	–	†	–	†	–	–	–	–	–	–	–	–	NN	–	–	–
Tura	ARO YR SEL. 60/89	9	7	8	6	8	5	5	6.5	46.7	46.7	60	9	3.5	4	4	NA	–	†	–	–	–	–	–	–	–	–	†	–	–	–	–	–	†	†	–	–	–	–	–	–	–	†	†	–	–
Tusie	COOK/VEE"S"//DOVE"S"	4	5	2	2	3	2.3	2.7	4.7	15	23.3	40	9	3	1.5	0	†	–	†	–	–	–	–	–	–	–	–	†	–	†	–	–	†	–	†	–	–	–	–	–	–	–	–	†	–	–
Watara	MON"S"/VEE"S"//SARA	9	7	3	2	6	4.3	3	7.3	40	30	60	9	3	3.5	0	NA	–	†	–	–	–	–	–	–	–	–	†	–	–	–	–	–	NN	†	–	–	–	–	–	–	–	†	NN	–	–
Avocet S	–	9	9	9	9	9	9	9	9	86.7	93.3	90					NT	NT	NT	NT	NT	NT	NT	–	–	–	–	NA	–	–	–	†	–	NN	†	–	–	–	–	NN	–	–	NN	–	–	–
PI387433	–	7	0	7	8	4	4	2.3	NA	30	11.7	NA	9	9	9	9	NT	NT	NT	NT	NT	NT	NT	–	†	–	–	†	–	†	–	†	†	†	†	–	–	–	–	–	–	†	–	–	–	–
PI384260	–	5	5	3	3	3	0.7	2.7	2.3	11.7	23.3	5	9	9	0	0	NT	NT	NT	NT	NT	NT	NT	–	–	–	–	–	–	†	–	†	–	†	†	–	†	–	–	–	–	–	–	–	–	–
PI298569	–	9	9	7	7	7	7	4.7	7.7	63.3	33.3	70	9	9	7	9	NT	NT	NT	NT	NT	NT	NT	–	–	–	–	†	–	–	–	–	–	–	†	–	–	–	–	†	–	–	–	–	–	–
PI234856	–	9	3	6	3	7	5.3	6.3	3	60	60	10	9	9	7	8	NT	NT	NT	NT	NT	NT	NT	–	–	–	–	–	–	–	–	†	–	–	–	–	–	–	–	–	†	–	–	–	–	–
PI195101	–	2	9	5	7	NA	2.3	0	1.3	21.7	10	2	9	9	9	9	NT	NT	NT	NT	NT	NT	NT	–	–	†	–	–	–	†	–	†	–	–	–	–	–	–	–	–	–	–	–	–	–	–
PI14907	–	4	9	5	6	2	1.3	1	0.3	16.7	6.7	2	9	9	9	9	NT	NT	NT	NT	NT	NT	NT	–	–	†	–	†	–	†	†	†	–	†	–	–	–	–	–	–	–	–	–	–	–	–
208246	–	8	1	1	1	1	2	1	2.3	23.3	40	15	8.5	0	5	0	–	–	–	–	–	–	–	†	†	–	†	–	†	†	–	†	–	†	–	–	–	†	–	†	–	–	–	†	–	–
219350	–	6	6	4	2	2	3	3.3	3.3	25	33.3	10	0	1.5	2.5	4.5	–	–	–	–	†	–	–	–	–	–	–	–	–	†	–	–	–	†	–	†	–	–	†	†	–	†	–	–	†	†
222758	–	9	3	2	5	8	3.7	2	4.5	43.3	11.7	NA	0	5	0	0	–	–	–	–	†	†	–	–	–	–	–	†	–	†	–	–	–	–	–	†	†	–	–	†	–	–	†	–	†	†
231495	–	9	8	5	8	7	3.3	4.3	4.3	40	40	50	9	9	9	9	†	–	–	–	–	–	–	–	–	–	–	–	–	–	–	–	–	–	–	–	–	–	–	–	–	–	–	–	–	–
231535	–	6	1	8	7	2	8.7	8.7	7	90	96.7	90	8	0	4.5	0.5	–	–	–	–	–	–	–	–	–	–	†	–	†	†	–	†	–	†	–	–	–	†	–	†	–	†	–	†	–	–
231545	–	7	8	6	6	6	2.3	5.3	5.3	40	70	30	0	7	9	9	NA	NA	–	–	†	–	–	–	–	–	–	–	–	–	–	†	–	†	–	†	–	–	–	†	–	–	–	–	†	†
231626	–	8	7	3	2	3	2.3	3	2.7	26.7	33.3	20	0	2	8	9	–	–	–	–	†	–	–	–	–	–	–	–	–	†	–	–	–	†	–	†	–	–	†	†	–	†	–	–	†	†
231644	–	9	8	2	2	2	3	2.3	3.3	36.7	23.3	20	0	1	8	9	–	–	–	–	†	–	–	–	–	–	–	–	–	†	–	–	–	†	–	†	–	–	†	†	–	†	–	–	†	†
231648	–	9	6	7	7	4	8.3	7.7	5.7	86.7	93.3	90	9	2.5	4	4.5	–	–	–	–	–	†	–	–	–	–	–	†	–	†	–	†	–	–	–	–	–	†	–	–	–	–	†	–	–	–
231653	–	8	8	8	5	6	6	5.3	7.7	60	66.7	90	9	9	8.5	9	–	–	–	–	–	–	–	–	–	–	–	–	–	–	–	†	–	–	–	–	–	–	–	–	–	–	–	–	–	–
231654	–	8	9	3	2	2	4.3	6	5	40	46.7	90	0	1	8	9	–	–	–	–	†	–	–	–	–	–	–	–	–	†	–	–	–	†	–	†	–	–	†	†	–	†	–	–	†	†
231655	–	0	1	6	5	1	8	9	5.7	76.7	86.7	60	5.5	7.5	5	5	–	–	–	–	–	–	–	–	–	–	–	–	–	†	–	†	†	†	†	–	–	–	–	–	†	–	–	–	–	–
231657	–	9	5	6	7	8	2.3	6	4.7	23.3	50	30	0	8	9	9	†	–	–	–	†	–	–	–	–	–	–	–	–	†	–	†	–	–	–	†	–	†	–	–	†	–	–	–	†	†
231658	–	9	7	6	7	7	5	8	5.7	46.7	83.3	40	9	7.5	9	9	†	–	–	–	†	†	–	–	–	–	–	–	–	†	–	†	–	–	–	†	–	–	–	–	–	–	–	–	†	†
231660	–	8	4	4	8	6	3	2.7	4.7	30	33.3	15	1	9	9	9	–	–	–	–	†	–	–	–	–	–	–	–	–	†	–	†	–	–	–	†	–	–	–	–	†	–	–	–	†	†
231662	–	7	0	2	2	3	0.7	0.7	2.7	5	4	5	9	9	8.5	9	–	–	–	–	–	–	–	†	†	–	–	–	†	†	†	†	†	†	†	–	–	–	–	–	–	–	–	–	–	–
231670	–	7	8	7	6	8	6.7	8.7	8	66.7	83.3	80	0	9	9	7.5	–	–	–	–	†	–	–	–	–	–	–	–	–	†	–	†	–	–	NN	†	–	–	–	†	†	–	–	–	†	†
231671	–	8	8	7	8	7	8.3	7.3	7	80	73.3	20	9	7	9	9	–	–	–	–	†	–	–	–	–	–	–	†	–	–	–	†	–	–	–	†	–	–	–	†	–	–	–	–	†	†
231675	–	9	9	7	4	8	5.3	5	7.3	56.7	50	70	6	6	9	9	–	–	–	–	–	–	–	–	–	–	–	†	–	–	–	†	–	–	–	–	–	–	–	–	–	–	–	–	–	–
231678	–	9	8	6	4	9	3.7	4	7.7	36.7	43.3	80	7.5	9	7.5	9	–	–	–	–	–	–	–	–	–	–	–	NA	–	NA	–	†	–	–	–	–	–	–	–	–	–	–	–	–	–	–
231679	–	8	8	6	8	8	6.7	8.7	6.3	60	90	5	9	8.5	8.5	9	–	–	–	–	–	–	–	–	–	–	–	–	–	–	–	†	–	–	–	–	–	–	–	–	–	–	–	–	–	–
231685	–	7	7	1	2	2	3.3	5	3.7	46.7	56.7	50	0	0	8.5	9	–	–	–	–	†	–	–	–	–	–	–	–	–	†	–	–	–	†	–	†	–	–	†	†	–	†	–	–	†	†
231686	–	8	7	5	6	9	8.7	9	7.3	93.3	96.7	40	5	5	4	4	–	–	–	–	–	–	–	–	–	–	NA	–	–	–	–	†	–	–	†	–	–	–	–	–	–	–	–	–	–	–
231690	–	8	7	1	7	2	2.7	5.7	2.7	26.7	66.7	40	0.5	1	5	8	–	–	–	–	†	–	–	–	–	–	–	–	–	†	–	–	–	†	–	†	–	–	†	†	–	†	–	–	†	†
231713	–	8	8	6	7	9	5	7	7	43.3	76.7	60	8	5	2.5	4	–	–	†	–	–	–	–	–	–	–	–	–	†	–	–	†	–	†	†	–	–	†	–	–	–	–	–	†	–	–
231714	–	9	9	7	7	7	7.3	8.3	7.7	70	86.7	80	9	8	1.5	0	–	–	–	–	–	–	–	–	–	–	–	–	–	†	–	†	–	†	–	–	†	–	–	†	–	†	–	–	–	–
231715	–	9	1	6	4	4	7.3	8.3	6.7	70	93.3	90	5	1	4	3.5	–	–	–	–	–	–	–	–	–	–	–	–	–	–	–	†	†	†	†	–	–	†	†	†	†	†	–	–	–	–
231716	–	9	5	6	7	5	6.3	9	7.3	66.7	93.3	90	5	1	4	0	–	–	–	–	–	–	–	–	–	–	–	–	†	†	–	†	†	–	†	–	–	†	†	†	†	†	–	–	–	–
231736	–	8	7	6	2	6	7.7	8.3	6.5	56.7	93.3	NA	0	8	5.5	9	–	–	–	–	†	–	–	–	–	–	–	–	–	–	–	†	–	†	†	†	–	–	–	–	†	–	–	–	†	†
231757	–	3	9	7	9	6	2.3	4.3	1.3	33.3	46.7	2	0	8	9	5.5	–	–	–	–	†	–	–	–	–	†	–	–	–	–	–	†	NN	†	†	†	–	–	–	–	–	–	–	–	†	†
231765	–	9	4	4	4	2	4.7	2.7	4.7	43.3	40	20	9	9	4	5	–	–	–	–	–	–	–	–	–	–	†	†	–	†	–	†	–	–	–	–	–	–	–	†	–	–	–	–	–	–
231770	–	8	8	5	8	4	8.3	9	8.3	86.7	100	90	9	9	5	5	–	–	–	–	–	–	–	–	–	–	–	–	–	†	–	†	–	†	–	–	–	–	–	–	–	–	–	–	–	–
231792	–	9	6	4	7	6	7.3	9	7.7	76.7	100	80	6.5	8	6.5	5	–	–	–	–	–	–	–	–	–	–	–	–	–	–	†	†	–	†	–	–	–	–	–	–	–	–	–	–	–	–
231798	–	8	3	6	3	6	8.3	9	6.3	86.7	96.7	90	5	5.5	5	5	–	–	–	–	–	–	–	†	–	–	†	–	–	–	–	†	–	†	–	–	–	–	–	–	†	–	–	–	–	–
231803	–	9	7	3	3	3	2	2.7	3.7	28.3	40	40	0	1.5	7	8.5	–	–	–	–	†	–	–	–	–	–	–	–	–	†	–	–	–	†	–	†	–	–	†	†	–	†	–	–	†	†
231822	–	7	9	3	3	3	3	3.7	4.3	23.3	33.3	70	8.5	9	8.5	9	–	–	–	–	†	–	–	–	–	–	–	–	–	†	–	–	–	†	–	†	–	–	†	†	–	–	–	–	†	†
231836	–	8	2	2	3	3	1.7	2	1.7	20.7	33.3	40	9	9	7.5	9	–	–	–	–	†	–	–	–	–	–	–	NA	†	†	†	†	–	†	–	†	–	–	–	–	–	–	–	–	†	†
231862	–	9	9	7	7	5	5.7	5.3	6.3	43.3	50	80	9	9	7.5	5.5	–	–	–	–	–	–	–	–	–	–	–	†	–	†	–	†	–	–	–	–	–	–	–	†	†	–	–	–	–	–
231887	–	8	6	6	7	3	5.7	4	5.7	46.7	56.7	30	9	9	5	5	–	–	–	–	–	–	–	–	–	–	†	†	–	†	–	†	–	–	–	–	–	–	–	–	–	–	–	–	–	–
231931	–	9	2	2	7	4	1.3	1.7	6.3	10.7	10	90	8.5	8	5	5	–	–	–	–	–	–	–	–	†	–	†	–	†	†	–	†	–	†	–	–	–	†	–	–	†	–	–	†	–	–
231937	–	7	2	2	1	2	1.3	1	6	15	20	90	6.5	0.5	5	0.5	–	–	–	–	–	–	–	†	†	–	†	–	†	†	–	†	–	†	†	–	–	†	–	†	–	–	–	†	–	–
231952	–	8	2	6	8	8	5.3	4.7	5.7	23.3	30	30	9	9	8.5	9	–	–	–	–	–	–	–	–	–	–	–	†	–	†	–	†	–	–	–	–	–	–	–	–	–	–	–	–	–	–
231961	–	4	1	8	8	6	2.7	3	5.3	18.3	56.7	40	9	9	9	9	†	–	–	–	–	–	–	–	–	–	–	†	–	†	–	†	–	†	†	–	–	–	–	–	–	–	–	–	–	–
231997	–	8	8	1	4	3	3.7	3.3	3	33.3	33.3	20	0	1.5	8.5	8.5	–	–	–	–	†	–	–	–	–	–	–	–	–	†	–	–	–	†	–	†	–	–	†	†	–	†	–	–	†	†
232000	–	9	8	7	7	5	3.3	3	5.3	26.7	30	30	5	5	4	6	–	–	–	–	–	–	–	–	†	–	†	†	–	†	–	†	–	–	–	–	–	–	–	–	–	–	–	–	–	–
232005	–	9	2	2	4	4	4	2.7	3.3	35	20	10	0	6.5	9	9	–	–	–	–	†	–	–	–	–	–	–	†	–	–	–	–	–	–	–	†	–	–	–	†	–	–	–	–	†	†
232008	–	9	1	0	8	8	4.3	2	5.3	43.3	20	50	0	5	9	9	–	–	–	–	†	–	–	–	–	–	–	†	–	–	–	–	–	–	–	†	–	–	–	†	–	–	–	–	†	†
232014	–	8	1	0	8	8	3	1.7	2	26.7	21.7	10	0	5	9	9	–	–	NA	–	†	†	–	–	–	–	–	†	–	–	–	–	–	–	–	†	–	–	–	†	–	–	–	–	†	†
232025	–	8	7	0	7	7	3.3	1.7	4.7	30	33.3	20	4.5	5	4	4.5	–	–	–	–	–	–	–	–	†	–	†	†	–	†	–	†	–	–	–	–	–	–	–	–	–	–	–	–	–	–
232030	–	9	5	0	3	1	4	3	4	26.7	33.3	10	0	4.5	8.5	9	†	–	–	–	†	–	–	–	–	–	–	–	–	†	–	–	–	†	–	†	–	–	–	†	–	–	†	–	†	†
232034	–	9	2	0	3	3	3.3	5.7	5	43.3	63.3	2	0	9	8.5	9	–	–	–	–	†	†	–	–	–	–	–	–	–	–	–	–	–	†	–	†	–	–	–	–	–	–	–	–	†	†
232035	–	6	6	8	8	8	4.3	7	6.3	28.3	53.3	20	4.5	8.5	9	9	–	–	–	–	–	–	–	–	–	–	–	–	–	†	–	†	–	†	†	–	–	–	–	–	–	–	–	–	–	–
232052	–	8	2	3	8	8	5.7	3.7	3.7	46.7	43.3	2	0	9	9	9	–	–	–	–	†	–	–	–	–	–	–	†	–	–	–	†	–	–	–	†	–	–	–	–	–	–	–	–	†	†
232053	–	8	2	0	4	4	5	2.3	6.3	30	16.7	40	0	4.5	9	9	†	–	–	–	†	–	–	–	–	–	–	†	–	–	–	–	–	–	–	†	–	–	–	†	–	–	–	–	†	†
232056	–	9	2	0	8	8	3.3	1.7	3	23.3	11.7	20	0	7	8	9	–	–	–	–	†	–	–	–	–	–	–	†	–	–	–	–	–	–	–	†	–	–	–	†	–	–	–	–	†	†
232057	–	9	2	0	7	7	2.7	1	3	25	20	20	0	6.5	8	9	–	–	–	–	†	–	–	–	–	–	–	†	–	–	–	–	–	–	–	†	–	–	–	†	–	–	–	–	†	†
232063	–	9	9	3	8	8	8	9	8.7	83.3	96.7	90	5	8.5	5	5	–	–	–	–	–	–	–	–	–	–	–	–	–	–	–	†	–	†	–	–	–	†	–	–	†	–	–	–	–	–
232066	–	9	2	0	NA	NA	4.3	1.7	5.3	36.7	10	30	0	6.5	9	9	–	–	–	–	†	–	–	–	–	–	–	†	–	–	–	–	–	–	–	†	–	–	–	†	–	–	–	–	†	†
232076	–	8	2	2	7	7	3	2.3	5	25	25	5	0	6.5	7.5	9	–	–	–	–	†	–	–	–	–	–	–	†	–	–	–	–	–	–	–	†	–	–	–	†	–	–	–	–	†	†
232090	–	8	8	2	2	2	3.7	4	4.7	40	46.7	2	1	1	8	9	–	–	–	–	†	–	–	–	–	–	–	–	–	†	–	–	–	†	–	†	–	–	†	†	–	†	–	–	†	†
232091	–	3	8	2	2	2	3.3	3.7	4	36.7	33.3	10	0.5	1	7	9	–	–	–	–	†	–	–	–	–	–	–	–	–	†	–	–	–	†	–	†	–	–	†	†	–	†	–	–	†	†
232114	–	7	7	5	7	7	4.7	7.3	7.5	33.3	50	NA	5.5	8	7	7.5	–	–	–	–	–	†	–	–	NA	–	–	–	†	–	–	†	†	†	†	–	–	–	–	–	NN	–	–	–	–	–
232117	–	8	8	5	3	7	7.3	9	8.7	63.3	90	90	0	9	7	9	–	–	–	–	†	–	–	†	–	–	–	–	–	–	–	†	–	†	–	†	–	–	–	–	†	–	–	–	†	†
232152	–	9	8	1	3	2	3.7	4.3	3.3	40	53.3	30	0	1.5	8.5	9	–	–	–	–	†	–	–	–	–	–	–	–	–	†	–	–	–	†	–	†	–	–	†	†	–	†	–	–	†	†
232161	–	9	8	0	7	7	5	8.3	7	53.3	86.7	60	0	4	4	9	–	NA	–	–	†	–	–	–	–	–	–	–	–	–	NA	†	–	†	†	†	–	–	–	NN	NN	–	–	–	†	†
232164	–	8	2	0	7	7	3.3	2	4.3	23.3	11.7	30	0	5	9	9	–	–	–	–	†	–	–	–	–	–	–	†	–	–	NA	–	–	–	–	†	–	NN	–	†	–	–	–	–	†	†
232175	–	7	8	0	2	3	3.3	5.3	4.3	36.7	50	30	0	3.5	8.5	9	–	–	–	–	†	–	–	–	–	–	–	–	–	†	–	–	–	†	–	†	–	–	†	†	–	–	–	–	†	†
232176	–	7	7	0	7	7	3.3	4.7	7.3	36.7	43.3	5	0	3.5	8.5	9	–	–	–	–	†	–	–	–	–	–	–	–	–	†	–	–	–	†	–	†	–	–	†	†	–	†	–	–	†	†
232177	–	7	7	8	8	8	3.7	4	2	26.7	40	1	0	1	8	9	–	–	–	–	†	–	–	–	–	–	–	–	–	–	–	†	–	†	–	†	–	–	†	†	–	†	–	–	†	†
232185	–	8	6	3	8	8	7	3.7	7	85	50	90	9	9	2.5	2	–	–	–	–	–	†	–	–	–	–	–	–	–	–	–	†	–	†	–	–	–	–	–	–	–	–	–	–	–	–
232186	–	8	2	0	6	6	6.7	8	6.7	63.3	83.3	20	9	9	9	9	–	–	–	–	–	–	–	–	–	–	–	–	–	†	–	†	–	–	–	–	–	–	–	–	–	–	–	–	–	–
231637A	–	8	9	7	7	7	6.7	5	5.7	66.7	73.3	40	9	9	5	5.5	–	–	–	–	–	–	–	–	–	–	†	†	–	†	–	†	–	–	–	–	–	–	–	–	–	–	–	–	–	–
231637B	–	9	9	8	7	8	7.7	8.3	4.5	76.7	86.7	NA	0	9	5	8	–	–	–	–	†	–	–	–	–	–	–	†	–	†	–	†	–	–	–	†	†	–	–	–	–	–	–	–	†	†
231638A	–	9	8	7	8	5	3.7	3.3	4	60	60	60	1	9	8	9	–	–	–	–	†	–	–	–	–	–	–	†	–	†	–	†	–	–	–	†	–	–	–	†	†	–	–	–	†	†
231638B	–	9	8	8	8	6	3	2.7	4.3	46.7	50	60	0	9	8	9	–	–	–	–	†	–	–	–	–	–	†	†	–	†	–	†	–	–	–	†	–	–	–	†	†	–	–	–	†	†
231673A	–	8	3	8	4	3	6.3	6	5.3	66.7	63.3	20	6.5	9	9	9	–	NA	–	–	–	–	–	–	†	–	–	–	–	–	–	†	–	†	–	–	–	–	–	–	–	–	–	–	–	–
231673B	–	8	9	9	3	4	6.3	4.7	5.7	66.7	56.7	60	6	9	9	9	–	–	–	–	–	–	–	–	†	–	–	NA	–	–	–	†	–	NN	–	–	–	–	–	–	–	–	–	–	–	–
231676A	–	9	9	6	7	7	5.7	4.3	7.3	50	53.3	70	8	9	7	9	–	–	–	–	–	–	–	–	–	–	–	†	–	†	–	†	–	–	–	–	–	–	–	–	–	–	–	–	–	–
231676B	–	8	7	6	7	7	5	3	7.3	46.7	40	80	8	9	9	9	–	–	–	–	–	–	–	–	–	–	–	†	–	†	–	†	–	–	–	–	–	–	–	–	–	–	–	–	–	–
231677A	–	8	8	5	6	6	5.7	4.7	7	56.7	50	NA	8	9	9	9	–	–	–	–	–	–	–	–	†	–	–	–	–	–	–	†	–	†	–	–	–	–	–	–	–	–	–	–	–	–
231677B	–	7	8	6	6	7	5.7	4.7	5.7	73.3	66.7	80	8	3.5	5.5	8.5	–	–	–	–	–	–	–	–	†	–	–	–	–	–	–	†	–	NN	–	–	–	–	–	–	–	–	–	–	–	–
231689A	–	9	9	3	3	5	3	5	4.7	40	56.7	70	0	1	9	8	–	–	–	–	†	–	–	–	–	–	–	–	–	†	–	–	–	†	–	†	–	–	†	†	–	†	–	–	†	†
231689B	–	8	9	6	7	9	8	9	8	83.3	100	90	9	8	5	7.5	–	–	–	–	–	–	–	–	–	–	–	–	†	–	–	†	–	†	–	–	–	–	–	–	–	–	–	–	–	–
231757A	–	NA	9	5	7	8	7	8.7	6	56.7	83.3	70	5	7.5	9	NA	–	–	–	–	NA	–	–	–	–	–	–	–	–	NA	–	†	–	NN	NN	–	–	–	–	NN	NN	–	–	–	NN	NN
231757B	–	9	9	2	4	2	2	2	2	23.3	23.3	1	0	7.5	9	1	–	–	–	–	†	–	–	–	–	–	–	–	†	†	–	–	–	†	–	†	–	–	–	–	–	†	–	–	†	†
231761A	–	8	6	7	4	7	5.3	4.3	6	50	43.3	40	9	9	6	6	–	–	–	–	–	–	–	–	†	–	†	†	–	†	–	†	–	–	–	–	–	–	–	–	–	–	–	–	–	–
231761B	–	9	1	6	5	5	7.3	6	7	56.7	53.3	80	9	9	9	6.5	–	–	–	–	–	–	–	–	–	–	–	†	–	†	–	†	†	†	†	–	–	–	–	–	†	–	–	–	–	–
231763A	–	9	4	7	5	8	7	6	4.7	50	53.3	50	9	9	9	5	–	–	–	–	–	–	–	–	–	–	–	†	–	†	–	†	–	–	–	–	–	–	–	–	–	–	–	–	–	–
231763B	–	9	6	6	8	7	5.3	5.7	6	36.7	36.7	90	9	9	8.5	5.5	–	–	–	–	–	–	–	–	–	–	–	†	–	†	–	†	–	–	–	–	–	–	–	–	–	–	–	–	–	–
231829A	–	7	8	4	4	4	3.3	4	7	40	43.3	80	0	1	6.5	9	–	–	–	–	†	–	–	–	–	–	–	–	–	†	–	†	–	†	–	†	–	–	–	–	†	–	–	–	†	†
231829B	–	8	9	2	2	4	3.3	2.7	5.3	23.3	30	40	0	9	0	6.5	–	–	–	–	†	–	–	–	–	–	–	–	–	†	–	†	–	†	–	†	NN	–	–	–	†	–	–	–	†	†
231838A	–	7	2	2	3	1	1.3	3	2.7	25	40	40	0	6.5	3.5	4.5	–	–	–	–	†	–	–	–	–	–	–	–	†	†	–	†	–	†	–	†	†	–	–	†	–	–	–	–	†	†
231838B	–	9	2	2	3	1	1	2.7	2.3	17.3	26.7	20	0	6	2.5	5.5	–	–	–	–	†	–	–	–	–	–	–	–	†	†	–	†	–	†	–	†	†	–	–	†	–	–	–	–	†	†
231977A	–	8	9	2	5	2	2.3	2.3	4.3	36.7	18.3	30	8.5	3.5	8	1.5	†	–	–	–	–	–	–	–	–	–	†	–	–	†	–	–	–	–	†	–	–	–	–	†	–	–	–	–	–	–
232006A	–	9	9	9	9	9	3	2.3	3.7	26.7	33.3	40	0	9	9	9	–	–	–	–	†	–	–	–	–	–	–	–	–	–	–	†	–	–	–	†	–	–	–	–	†	–	–	–	†	†
232006B	–	9	3	3	6	6	2.7	2	5.3	26.7	23.3	10	0	9	9	9	–	–	–	–	†	–	–	–	–	–	–	–	–	†	–	†	–	–	–	†	–	–	–	–	†	–	–	–	†	†
232013A	–	7	6	2	5	5	6.7	7.3	3.7	63.3	70	30	5	5	5	4.5	–	–	–	–	–	–	–	–	–	–	–	–	–	–	–	†	NN	–	†	–	–	–	–	†	–	–	–	–	–	–
232013B	–	1	1	0	0	1	6	5.3	4	50	56.7	50	4.5	5	4.5	4	–	–	–	–	–	–	–	–	–	–	–	–	–	–	–	†	†	†	†	–	–	–	–	†	–	–	–	–	–	–
232054A	–	3	1	0	1	1	0.3	1.3	2	1.7	5	2	9	5	8.5	9	–	–	–	–	–	–	–	†	–	–	†	–	†	†	†	†	†	–	†	–	–	–	–	†	–	†	–	–	–	–
232054B	–	6	0	0	2	3	0	0.7	2	3.3	3.3	1	9	5.5	7	9	–	–	–	–	–	–	–	†	–	–	†	–	–	†	†	†	†	–	†	–	–	–	–	†	–	†	–	–	–	–
232055A	–	2	0	0	1	1	0.7	0.3	3.7	3.3	4	5	9	5	8	9	–	–	–	–	–	–	–	†	–	–	†	†	†	†	†	–	†	†	†	–	–	–	–	†	–	†	–	–	–	–
232055B	–	2	0	1	1	1	0.7	0.7	0.3	3.3	4	1	9	9	7.5	9	NA	–	NA	–	–	–	–	†	–	–	†	†	†	†	†	†	†	†	†	–	–	–	–	–	–	†	–	–	–	–
232182A	–	9	5	2	2	2	5.7	5.7	8	76.7	53.3	90	9	8.5	4	4.5	–	–	–	–	–	†	–	–	–	–	–	–	–	–	–	†	–	†	–	–	–	–	–	–	–	–	–	–	–	–
232182B	–	9	9	5	7	8	6.3	7	8	70	70	90	9	9	6.5	9	–	–	–	–	–	–	–	–	–	–	–	–	–	–	–	†	–	–	–	–	–	–	–	–	–	–	–	–	–	–
232184A	–	8	9	4	4	4	5	2.7	7.3	65	30	60	9	9	9	9	–	–	–	–	–	†	–	–	–	–	–	–	–	†	†	†	–	†	–	–	–	–	–	–	–	–	–	–	–	–
232184B	–	9	9	4	4	3	4.3	4.7	6.7	63.3	63.3	60	9	8	9	9	–	–	–	–	–	†	–	–	–	–	–	–	–	†	–	†	–	†	–	–	–	–	–	–	–	–	–	–	–	–
† = Favorable allele
– = Unfavorable allele
