# Supplementary material for: Characterization of molecular diversity and genome-wide mapping of loci associated with resistance to stripe rust and stem rust in Ethiopian bread wheat accessions
Source: BMC Plant Biol. 2017 Aug 4;17:134. doi: 10.1186/s12870-017-1082-7 (PMC5545024; doi:10.1186/s12870-017-1082-7)
Supplement: Supplementary file 5 — Genomic regions significantly associated with field resistance of the Ethiopian bread wheat accessions to Puccinia striiformis f. sp. tritici at marker wise P < 0.005 in at least four of the eight environments. (XLSX 15 kb) [file 12870_2017_1082_MOESM5_ESM.xlsx]

## Sheet: Sheet1
Supplemental File S4. Genomic regions significantly associated with field resistance of the Ethiopian bread wheat accessions to Puccinia striiformis f. sp. tritici at marker wise P <0.005 in at least four of the eight environments.
SNP Index	Chromosome	Position (cM)	Alleles	MAF	P values (-log)	R2 (%)
IWB77944	1A	35.2	T/C	0.11	2.5 - 4.0 (3.3)	4.3 - 6.0 (5.1)
IWB5974	1A	70.9	T/C	0.28	2.5 - 2.7 (2.6)	3.1 - 3.3 (3.2)
IWB12479	1A	102.9	T/C	0.28	2.5 - 2.7 (2.6)	3.2 - 3.4 (3.3)
IWB22868	1B	31	A/G	0.49	2.4 - 30 (2.7)	3.1 - 4.1 (3.7)
IWB9314	1B	62.6	A/G	0.07	2.5 - 5.2 (3.7)	3.5 - 8.3 (5.6)
IWB11553	1B	64.9	T/G	0.09	2.6 - 6.3 (4.2)	3.1 - 9.6 (6.1)
IWB6519	1B	68.8	T/C	0.16	2.3 - 2.4 (2.3)	2.7 - 3.3 (2.9)
IWB9661	1B	74.4	A/G	0.07	2.7 - 4.6 (3.5)	3.4 - 6.7 (5.0)
IWB80668	1B	78.5	A/G	0.07	2.6 - 3.6 (3.1)	3.7 - 5.4 (4.4)
IWB8189	1B	108.4	A/C	0.35	2.3 - 3.1 (2.7)	2.7 - 4.7 (3.9)
IWB11136	2A	9.4	T/G	0.07	2.5 - 5.2 (3.7)	3.5 - 8.3 (5.6)
IWB6584	2A	26	A/G	0.11	2.4 - 7.3 (4.0)	3.1 - 14.8 (6.5)
IWB30196	2A	39.3	T/G	0.44	2.6 - 3.2 (2.9)	3.0 - 5.9 (4.8)
IWB57199	2A	47.2	T/C	0.11	2.6 - 6.8 (4.0)	3.4 - 13.5 (6.5)
IWB10238	2A	62.5	T/C	0.09	2.6 - 4.5 (3.2)	3.2 - 6.1 (4.2)
IWB75001	2A	127.4	T/C	0.23	2.3 - 2.9 (2.7)	3.7 - 4.0 (3.8)
IWB10956	2A	139.9	A/G	0.13	2.4 - 3.9 (3.1)	2.8 - 5.2 (3.9)
IWB54569	2A	153.6	T/C	0.2	2.4 - 2.9 (2.7)	3.0 - 5.0 (3.9)
IWB40903	2B	0.6	A/G	0.12	2.4 - 3.2 (2.8)	3.0 - 5.5 (4.7)
IWB28039	2B	19.2	T/C	0.07	2.5 - 3.8 (3.1)	2.9 - 7.5 (4.7)
IWB32606	2B	34.3	T/G	0.07	2.5 - 3.8 (3.1)	2.9 - 7.5 (4.7)
IWB73407	2B	126.5	T/C	0.31	2.3 - 2.4 (2.4)	2.7 - 3.3 (3.0)
IWB6334	2B	134.5	A/G	0.18	2.3 - 3.2 (2.7)	2.7 - 5.5 (4.2)
IWB32345	2D	4.7	T/C	0.07	2.5 - 5.2 (3.7)	3.5 - 8.3 (5.6)
IWB41670	2D	11.2	T/G	0.07	2.4 - 3.8 (3.1)	3.0 - 7.5 (4.7)
IWB29497	2D	82.8	T/C	0.18	2.4 - 3.2 (2.9)	4.0 - 4.2 (4.1)
IWB38608	3A	27.6	A/G	0.35	2.3 - 3.5 (2.8)	2.9 - 6.1 (4.2)
IWB63761	3A	44.8	T/C	0.47	2.4 - 2.6 (2.5)	2.8 - 3.1 (3.0)
IWB11855	3A	123	T/C	0.07	2.5 - 5.2 (3.7)	3.5 - 8.3 (5.6)
IWB71522	3B	5.9	A/G	0.26	2.3 - 3.0 (2.6)	2.7 - 3.7 (3.2)
IWB79180	3B	11.5	A/G	0.48	2.3 - 4.0 (2.9)	2.9 - 5.4 (3.8)
IWB63250	3B	65.3	A/G	0.1	2.4 - 2.7 (2.6)	3.0 - 3.8 (3.5)
IWB7903	3B	70.7	T/C	0.34	2.4 - 3.0 (2.6)	2.8 - 3.7 (3.2)
IWB24559	3D	6.1	T/C	0.28	2.4 - 4.4 (3.0)	3.1 - 5.8 (4.1)
IWB24187	4A	114.5	T/C	0.19	2.3 - 4.3 (3.2)	2.8 - 6.1 (4.3)
IWB34579	4A	144.4	A/C	0.1	2.3 - 3.5 (2.6)	3.1 - 6.8 (3.8)
IWB21707	4B	75.7	A/G	0.07	2.3 - 5.1 (3.9)	2.7 - 8.6 (5.6)
IWB72129	4B	86.6	A/G	0.17	2.4 - 3.6 (2.7)	2.9 - 5.0 (3.5)
IWB72706	4B	89.6	T/C	0.18	2.6 - 3.2 (2.9)	3.1 - 4.4 (3.9)
IWB12380	4D	18.4	T/C	0.39	2.3 - 2.5 (2.4)	2.9 - 3.0 (3.0)
IWA1280	5A	15.7	A/G	0.18	2.1 - 4.6 (3.4)	2.7 - 6.1 (4.3)
IWB11195	5A	26.5	A/G	0.34	2.6 - 3.4 (2.9)	3.7 - 4.3 (3.9)
IWB28837	5A	89.6	T/C	0.46	2.6 - 4.5 (3.5)	3.0 - 7.1 (4.8)
IWB73634	5A	141.8	T/C	0.34	2.4 - 2.5 (2.4)	2.8 - 2.9 (2.8)
IWB77138	5A	147.3	T/C	0.4	2.5 - 4.4 (3.3)	2.9 - 6.3 (4.5)
IWB33374	5B	41.4	T/C	0.36	2.3 - 3.2 (2.7)	3.5 - 6.2 (4.3)
IWB71624	5B	142.6	T/C	0.46	2.3 - 3.5 (2.7)	2.7 - 5.2 (3.8)
IWB33545	6A	79.1	A/C	0.08	2.3 - 3.7 (3.0)	3.1 - 5.3 (3.9)
IWB69846	6A	136.9	A/G	0.11	2.4 - 5.5 (3.4)	3.1 - 8.3 (4.7)
IWB6085	6A	140.9	T/C	0.14	2.3 - 3.5 (2.7)	2.8 - 4.3 (3.4)
IWB77204	6B	64.6	A/G	0.1	2.5 - 3.5 (3.1)	3.5 - 4.6 (4.1)
IWB35826	6B	67.2	A/G	0.08	2.4 - 3.3 (2.8)	3.0 - 5.0 (3.8)
IWB68683	7A	42.5	T/C	0.16	2.5 - 4.3 (3.3)	4 .0- 8.4 (5.5)
IWB41360	7A	122.9	A/G	0.31	2.5 - 3.4 (2.8)	3.0 - 4.7 (3.8)
IWB651	7A	127.8	T/C	0.4	2.6 - 3.3 (2.9)	3.0 - 4.8 (3.8)
IWB64116	7A	130.3	A/C	0.4	2.4 - 3.7 (2.8)	2.8 - 5.4 (3.7)
IWB74437	7A	221.4	A/C	0.48	2.8 - 3.2 (3.0)	3.8 - 5.2 (4.3)
IWB77845	7B	56.9	A/G	0.34	2.6 - 5.2 (4.0)	3.1 - 8.1 (5.9)
IWB42528	7B	85.3	A/G	0.34	2.3 - 2.8 (2.6)	2.6 - 4.0 (3.3)
IWB31292	7B	149.7	T/G	0.24	2.3 - 2.9 (2.6)	3.1 - 4.3 (3.5)
IWB58601	7B	155.4	A/G	0.06	2.3 - 5.3 (3.3)	3.1 - 8.4 (4.8)
IWB34886	7B	171.1	A/C	0.38	2.4 - 4.3 (3.0)	3.0 - 6.4 (4.1)
IWB50978	7D	22.2	T/C	0.48	2.3 - 3.2 (2.7)	3.2 - 5.4 (4.0)
IWB49398	7D	133.2	T/C	0.37	2.4 - 2.8 (2.6)	3.2 - 3.6 (3.4)
IWB28036	7D	187.1	T/C	0.06	2.4 - 5.5 (3.6)	3.2 - 8.6 (5.1)
IWB34125	7D	193.2	T/G	0.06	2.3 - 3.4 (2.9)	2.7 - 4.9 (3.9)
IWB16182	7D	203.6	A/G	0.06	2.3 - 3.4 (2.8)	2.8 - 4.8 (3.8)
